# Supplementary material for: The Preventive Effects of GLP-1 Receptor Agonists and SGLT2 Inhibitors on Cancer Metastasis: A Network Meta-Analysis of 67 Randomized Controlled Trials
Source: Int J Mol Sci. 2025 Aug 23;26(17):8202. doi: 10.3390/ijms26178202 (PMC12428495; doi:10.3390/ijms26178202)
Supplement: Supplementary file 1 [file ijms-26-08202-s001.zip]

Archive with 1 entries (1 files):
- ijms-3793936-supplementary.pdf
